# Supplementary material for: APOC3 Promotes DGAT2-Dependent Triglyceride Accumulation in Hepatocytes During Early Metabolic Dysfunction
Source: Biomolecules. 2026 Apr 20;16(4):607. doi: 10.3390/biom16040607 (PMC13113833; doi:10.3390/biom16040607)
Supplement: Supplementary file 1 [file biomolecules-16-00607-s001.zip]

Archive with 2 entries (2 files):
- Supplementary_table S1.pdf
- Supplementary_Figures.pdf
